# Supplementary material for: Targeting surface cell antigen 2 increases sensitivity of Rickettsia typhi detection
Source: PLoS Negl Trop Dis. 2026 Feb 19;20(2):e0014004. doi: 10.1371/journal.pntd.0014004 (PMC12919770; doi:10.1371/journal.pntd.0014004)
Supplement: S1 Data — Raw data supporting the findings of this study. This dataset contains raw qPCR Ct values for sca2 and ompB, IFA titres (IgM and IgG) for patients confirmed by IFA, Ct values from spiked blood experiments, and bacterial loads measured by sca2 and ompB. Each type of data is provided in separate sheet within Excel file. (XLSX) [file pntd.0014004.s004.xlsx]

## Sheet: qPCR raw data (buffy coat)
qPCR results for sca2 and ompB from buffy coat samples were confirmed by culture, IFA, and rapid tests. Each sample was tested in biological replicates and technical duplicates. Positivity was defined as Ct ≤ 40 for either gene
	sca2-PCR				ompB-PCR
Sample code	Ct Rep 1	Ct Rep 2	Mean Ct ± SD	Result	Ct Rep1	Ct Rep2	Mean Ct ± SD	Result
BC1	N/A	N/A	0	Negative	40.15	N/A	0	Negative
BC2	N/A	N/A	0	Negative	N/A	N/A	0	Negative
BC3	N/A	N/A	0	Negative	N/A	N/A	0	Negative
BC4	N/A	N/A	0	Negative	N/A	N/A	0	Negative
BC5	N/A	N/A	0	Negative	N/A	N/A	0	Negative
BC6	N/A	N/A	0	Negative	N/A	N/A	0	Negative
BC7	N/A	N/A	0	Negative	N/A	N/A	0	Negative
BC8	35.32	36.32	35.82 ± 0.71	Positive	38.49	39.41	38.95 ± 0.65	Positive
BC9	32.04	34.44	33.24 ± 1.70	Positive	34.32	36.03	35.18 ± 1.21	Positive
BC10	N/A	N/A	0	Negative	N/A	N/A	0	Negative
BC11	N/A	N/A	0	Negative	N/A	N/A	0	Negative
BC12	38.28	35.88	37.08 ± 1.70	Positive	42.86	40.08	41.47 ± 1.97	Negative
BC13	36.27	35.61	35.94 ± 0.47	Positive	37.63	39.71	38.67 ± 1.47	Positive
BC14	N/A	N/A	0	Negative	N/A	N/A	0	Negative
BC15	N/A	N/A	0	Negative	N/A	N/A	0	Negative
BC16	N/A	N/A	0	Negative	N/A	N/A	0	Negative
BC17	N/A	N/A	0	Negative	N/A	N/A	0	Negative
BC18	N/A	N/A	0	Negative	N/A	N/A	0	Negative
BC19	N/A	N/A	0	Negative	N/A	N/A	0	Negative
BC20	N/A	N/A	0	Negative	N/A	N/A	0	Negative
BC21	N/A	N/A	0	Negative	N/A	N/A	0	Negative
BC22	36.55	34.98	35.77 ± 1.11	Positive	37.47	38.81	38.14 ± 0.95	Positive
BC23	N/A	N/A	0	Negative	N/A	N/A	0	Negative
BC24	N/A	N/A	0	Negative	N/A	N/A	0	Negative
BC25	N/A	N/A	0	Negative	N/A	N/A	0	Negative
BC26	N/A	N/A	0	Negative	N/A	N/A	0	Negative
BC27	N/A	N/A	0	Negative	N/A	N/A	0	Negative
BC28	N/A	N/A	0	Negative	N/A	N/A	0	Negative
BC29	N/A	N/A	0	Negative	N/A	N/A	0	Negative
BC30	N/A	N/A	0	Negative	N/A	N/A	0	Negative
BC31	N/A	N/A	0	Negative	N/A	N/A	0	Negative
BC32	N/A	N/A	0	Negative	N/A	N/A	0	Negative
BC33	N/A	N/A	0	Negative	N/A	N/A	0	Negative
BC34	N/A	N/A	0	Negative	N/A	N/A	0	Negative
BC35	N/A	N/A	0	Negative	N/A	N/A	0	Negative
BC36	N/A	N/A	0	Negative	N/A	N/A	0	Negative
BC37	N/A	N/A	0	Negative	N/A	N/A	0	Negative
BC38	N/A	N/A	0	Negative	N/A	N/A	0	Negative
BC39	N/A	N/A	0	Negative	N/A	N/A	0	Negative
BC40	N/A	N/A	0	Negative	N/A	N/A	0	Negative
BC41	N/A	N/A	0	Negative	N/A	N/A	0	Negative
BC42	N/A	N/A	0	Negative	N/A	N/A	0	Negative
BC43	N/A	N/A	0	Negative	N/A	N/A	0	Negative
BC44	37.52	36.94	37.23 ± 0.41	Positive	39.17	38.36	38.77 ± 0.57	Positive
BC45	N/A	N/A	0	Negative	N/A	N/A	0	Negative
BC46	N/A	N/A	0	Negative	N/A	N/A	0	Negative
BC47	N/A	N/A	0	Negative	N/A	N/A	0	Negative
BC48	N/A	N/A	0	Negative	N/A	N/A	0	Negative
BC49	N/A	N/A	0	Negative	N/A	N/A	0	Negative
BC50	N/A	N/A	0	Negative	N/A	N/A	0	Negative
BC51	39.57	38.38	38.98 ± 0.84	Positive	39.65	38.28	38.97 ± 0.97	Positive
BC52	36.19	39.06	37.63 ± 2.03	Positive	37.7	37.06	37.38 ± 0.45	Positive
BC53	N/A	N/A	0	Negative	N/A	N/A	0	Negative
BC54	36.05	36.79	36.42 ± 0.52	Positive	37.67	36.88	37.28 ± 0.56	Positive
BC55	N/A	N/A	0	Negative	N/A	N/A	0	Negative
BC56	N/A	N/A	0	Negative	N/A	N/A	0	Negative
BC57	N/A	N/A	0	Negative	N/A	N/A	0	Negative
BC58	38.42	35.84	37.13 ± 1.82	Positive	N/A	N/A	0	Negative
BC59	N/A	N/A	0	Negative	N/A	N/A	0	Negative
BC60	36.68	38.95	37.82 ± 1.61	Positive	N/A	N/A	0	Negative
BC61	N/A	N/A	0	Negative	N/A	N/A	0	Negative
BC62	39.09	38.75	38.92 ± 0.24	Positive	N/A	N/A	0	Negative
BC63	N/A	N/A	0	Negative	N/A	N/A	0	Negative
BC64	N/A	N/A	0	Negative	N/A	N/A	0	Negative
BC65	38.33	37.05	37.69 ± 0.91	Positive	N/A	N/A	0	Negative
BC66	N/A	N/A	0	Negative	N/A	N/A	0	Negative
BC67	N/A	N/A	0	Negative	N/A	N/A	0	Negative
BC68	N/A	N/A	0	Negative	N/A	N/A	0	Negative
BC69	N/A	N/A	0	Negative	N/A	N/A	0	Negative
BC70	N/A	N/A	0	Negative	N/A	N/A	0	Negative
BC71	N/A	N/A	0	Negative	N/A	N/A	0	Negative
BC72	N/A	N/A	0	Negative	N/A	N/A	0	Negative
BC73	N/A	N/A	0	Negative	N/A	N/A	0	Negative
BC74	N/A	N/A	0	Negative	N/A	N/A	0	Negative
BC75	N/A	N/A	0	Negative	N/A	N/A	0	Negative
BC76	N/A	N/A	0	Negative	N/A	N/A	0	Negative
BC77	N/A	N/A	0	Negative	N/A	N/A	0	Negative
BC78	N/A	N/A	0	Negative	N/A	N/A	0	Negative
BC79	N/A	N/A	0	Negative	N/A	N/A	0	Negative
BC80	N/A	N/A	0	Negative	N/A	N/A	0	Negative
BC81	N/A	N/A	0	Negative	N/A	N/A	0	Negative
BC82	N/A	N/A	0	Negative	N/A	N/A	0	Negative

## Sheet: IFA results (paired serum)
Results of the immunofluorescence assay (IFA) detecting IgM and IgG antibodies to the typhus group using paired serum samples (admission and follow-up). IFA positivity was defined as a ≥4-fold increase in antibody titer between acute and convalescent sera
	TG IgG		TG IgM		Final result	Pathogen
	Adm_TG IgG_IFA	FU_TG IgG_IFA	Adm_TG IgM_IFA	FU_TG IgM_IFA
BC56	<1:100	<1:100	<1:100	1:400	Acute TG	R.typhi
BC57	<1:100	1:400	<1:100	<1:100	Acute TG	R.typhi
BC58	<1:100	<1:100	1:3200	1:3200	Acute TG	R.typhi
BC59	<1:100	1:800	<1:100	1:400	Acute TG	R.typhi
BC60	ND	ND	<1:100	1:3200	Acute TG	R.typhi
BC61	<1:100	1:3200	<1:100	1:200	Acute TG	R.typhi
BC62	<1:100	1:400	<1:100	1:400	Acute TG	R.typhi
BC63	<1:100	<1:100	<1:100	1:800	Acute TG	R.typhi
BC64	1:200	1:1600	1:100	1:1600	Acute TG	R.typhi
BC65	ND	ND	1:200	1:1600	Acute TG	R.typhi
Adm = Admission serum
FU = Follow up serum (Day 28)
ND = not detectable

## Sheet: qPCR raw data (Spiked blood)
Cycle threshold (Cq) values from the limit of detection assay with R. typhi-spiked healthy donor blood
			ompB (ct value)						sca2(ct value)
		Donor 1			Donor 2			Donor 1			Donor 2
R. typhi concentration (pfu/mL)	A	B	C	A	B	C	A	B	C	A	B	C
3 x 104	23.89	24.27	25.32	25.68	25.5	25	21.32	20.96	20.32	24.07	23.77	23.09
3 x 103	28.22	27.73	28.28	29.45	28.28	28.7	24.17	24.32	25.07	27.39	26.77	26.7
3 x 102	31.32	31.39	32.14	32.13	32.38	32.88	28.47	28.05	27.96	30.02	30.43	31.25
3 x 101	35.41	35.22	35.21	34.96	34.76	34.6	31.76	31.8	31.87	33.31	32.8	33.13
3	38.4	37.68	39.5	38.24	37.82	37.5	35.12	35.24	33.78	36.38	36.36	36.13
0.3	0	0	0	0	0	0	37.58	37.4	37.04	38.96	38.5	38.73
0	0	0	0	0	0	0	0	0	0	0	0	0
Cq = 0 = undetectable

## Sheet: DNA copy number ompB vs sca2
Bacterial DNA copy numbers detected by ompB and sca2 from buffy coat (BC) samples.
	R. typhi DNA copies/μL
Buffy coat sample	ompB	sca2
BC 83 *	11.25	34900
BC 84*	10.25	49000
BC 85*	7.57	27500
BC 86*	28.31	12100
BC8	39.52	51900
BC9	537.05	16500
BC 87*	19.25	757
BC13	46.605	45100
BC22	10.96	26300
BC44	16.765	14060
BC52	66.64	13990
BC 88*	19.12	2150
BC 54	86.355	16500
*Samples were not included for sensitivity and specificity testing
